# Supplementary material for: Association between Financial Hardship and Symptom Burden in Patients Receiving Maintenance Dialysis: A Systematic Review
Source: Int J Environ Res Public Health. 2021 Sep 10;18(18):9541. doi: 10.3390/ijerph18189541 (PMC8464840; doi:10.3390/ijerph18189541)
Supplement: Supplementary file 1 [file ijerph-18-09541-s001.zip]

Archive with 3 entries (3 files):
- IJERPH_S1 Search strategy_210908.pdf
- IJERPH_S2 Checklist reporting items_210908.pdf
- IJERPH_S3 Study characteristics_210908.pdf
